# Supplementary material for: Inhibitory peptidergic modulation of C. elegans serotonin neurons is gated by T-type calcium channels
Source: eLife. 2017 Feb 6;6:e22771. doi: 10.7554/eLife.22771 (PMC5330680; doi:10.7554/eLife.22771)
Supplement: Figure 7—source code 1. — DOI: http://dx.doi.org/10.7554/eLife.22771.022 [file elife-22771-fig7-code1.zip]

Archive with 10 entries (7 files):
- Zang_et_al_Figure_7_Source_1_source_code_for_calcium_imaging_analysis/
- Zang_et_al_Figure_7_Source_1_source_code_for_calcium_imaging_analysis/Zang_et_al_Figure_7_Source_1a_baseCorrectLocalMins.rtf
- __MACOSX/
- __MACOSX/Zang_et_al_Figure_7_Source_1_source_code_for_calcium_imaging_analysis/
- __MACOSX/Zang_et_al_Figure_7_Source_1_source_code_for_calcium_imaging_analysis/._Zang_et_al_Figure_7_Source_1a_baseCorrectLocalMins.rtf
- Zang_et_al_Figure_7_Source_1_source_code_for_calcium_imaging_analysis/Zang_et_al_Figure_7_Source_1b_findAbsValCumSum.rtf
- __MACOSX/Zang_et_al_Figure_7_Source_1_source_code_for_calcium_imaging_analysis/._Zang_et_al_Figure_7_Source_1b_findAbsValCumSum.rtf
- Zang_et_al_Figure_7_Source_1_source_code_for_calcium_imaging_analysis/Zang_et_al_Figure_7_Source_1c_calciumOutput.rtf
- __MACOSX/Zang_et_al_Figure_7_Source_1_source_code_for_calcium_imaging_analysis/._Zang_et_al_Figure_7_Source_1c_calciumOutput.rtf
- __MACOSX/._Zang_et_al_Figure_7_Source_1_source_code_for_calcium_imaging_analysis
