# Supplementary material for: Inhibitory peptidergic modulation of C. elegans serotonin neurons is gated by T-type calcium channels
Source: eLife. 2017 Feb 6;6:e22771. doi: 10.7554/eLife.22771 (PMC5330680; doi:10.7554/eLife.22771)
Supplement: Supplementary file 2. — DOI: http://dx.doi.org/10.7554/eLife.22771.025 [file elife-22771-supp2.zip]

Archive with 28 entries (25 files):
- plasmid_sequences/
- plasmid_sequences/pEH30_egl_6a_dsRed_in_pPD95_77.dna
- __MACOSX/
- __MACOSX/plasmid_sequences/
- __MACOSX/plasmid_sequences/._pEH30_egl_6a_dsRed_in_pPD95_77.dna
- plasmid_sequences/pEH4_cca_1_fosmid.dna
- __MACOSX/plasmid_sequences/._pEH4_cca_1_fosmid.dna
- plasmid_sequences/pKEZ18_KZ36.pdf
- __MACOSX/plasmid_sequences/._pKEZ18_KZ36.pdf
- plasmid_sequences/pKEZ52_Promceh24_GCaMP6.dna
- __MACOSX/plasmid_sequences/._pKEZ52_Promceh24_GCaMP6.dna
- plasmid_sequences/pKEZ63_short_cca_1_driving_cca_1_RNAi_antisense.dna
- __MACOSX/plasmid_sequences/._pKEZ63_short_cca_1_driving_cca_1_RNAi_antisense.dna
- plasmid_sequences/pKEZ64_short_cca_1_driving_cca_1_RNAi_sense.dna
- __MACOSX/plasmid_sequences/._pKEZ64_short_cca_1_driving_cca_1_RNAi_sense.dna
- plasmid_sequences/pKEZ65_Promceh24_cca_1_sense_RNAi.dna
- __MACOSX/plasmid_sequences/._pKEZ65_Promceh24_cca_1_sense_RNAi.dna
- plasmid_sequences/pKEZ66_ceh_24_cca_1_RNAi_antisense.dna
- __MACOSX/plasmid_sequences/._pKEZ66_ceh_24_cca_1_RNAi_antisense.dna
- plasmid_sequences/pKEZ67_Promegla_6_sense_cca_1_RNAi_in_pPD49_26.dna
- __MACOSX/plasmid_sequences/._pKEZ67_Promegla_6_sense_cca_1_RNAi_in_pPD49_26.dna
- plasmid_sequences/pKEZ93_Promegla_6_antisense_cca_1_RNAi_in_pPD49_26.dna
- __MACOSX/plasmid_sequences/._pKEZ93_Promegla_6_antisense_cca_1_RNAi_in_pPD49_26.dna
- plasmid_sequences/pNR559_egl_6a_GCaMP6f.dna
- __MACOSX/plasmid_sequences/._pNR559_egl_6a_GCaMP6f.dna
- plasmid_sequences/pSAZ66_short_cca_1_GFP.dna
- __MACOSX/plasmid_sequences/._pSAZ66_short_cca_1_GFP.dna
- __MACOSX/._plasmid_sequences
